# Supplementary material for: Additional description and genome analyses of Caenorhabditis auriculariae representing the basal lineage of genus Caenorhabditis
Source: Sci Rep. 2021 Mar 24;11:6720. doi: 10.1038/s41598-021-85967-z (PMC7991662; doi:10.1038/s41598-021-85967-z)
Supplement: Supplementary file 1 — Supplementary Information 1. [file 41598_2021_85967_MOESM1_ESM.xlsx]

## Sheet: TableS1
Supplemental Table S1. List of sequences served for phylogenetic analysis
Nematode species	SSU	D2/D3 LSU
Prodontorhabditis wirthi	AY602179	AY602169
C. plicata SB355	AY602178	JN636145
C. sonorae SB226	AF083026	-
Caenorhabditis monodelphis SB341	JN636070	JN636070
C. elegans N2	X03680	X03680
C. brenneri CB5161	U13930	AY602175
C. briggsae AF16	JN636061	JN636061
C. doughertyi (sp. 10) JU1333	JN636062	JN636062
C. nigoni (sp. 9) JU1325	JN636060	JN636060
C. remanei SB146	U13931	JN636115
C. sinica (sp. 5) JU727	EU196000	JN636142
C. tropicalis (sp. 11) JU1373	JN636063	JN636063
C. wallacei (sp. 16) JU1873	JN636073	JN636137
C. japonica SB339	JN636065	JN636065
C. afra (sp. 7) JU1199	JN636064	JN636064
C. imperialis (sp. 14) EG5716	JN636076	JN636140
C. macrosperma (sp. 18) JU1857	JN636074	JN636138
C. nouraguensis (sp. 17) JU1825	JN636075	JN636139
C. yunquensis (sp. 19) EG1642	JN636072	JN636136
C. kamaaina (sp. 15) QG122	JN636077	JN636141
C. drosophilae DF5077	AF083025	AY602172
Caenorhabditis sp. 2 DF5070	AY602181	JN636144
C. angaria PS1010	JN636068	JN636068
C. castelli (sp. 12) JU1426	JN636069	JN636069
Caenorhabditis sp. 8 QX1182	JN636078	JN636143
C. guadeloupensis (sp. 20) NIC113	JN636071	JN636135
C. portoensis (sp. 6) EG4788	JN636066	JN636066
C. virilis (sp. 13) JU1528	JN636067	JN636067

## Sheet: TableS2
Table S2. DNA and RNA sequencing libraries and data
Species	Accession number	Library type	Sample type	Sequencing platform	Read length (bp)	Number of reads	Sequenced bases	Estimated ave. insert size (bp)	Used for
Caenorhabditis auriculariae	DRX241927	Genomic pair-end	mixed-stage	HiSeq 2500	101	11999679	5,058M	700	Genome assembly
	DRX241928	Genomic mate-pair	mixed-stage	HiSeq 2500	76	7238648	1,012M	5000	Genome assembly
	DRX241929	Genomic mate-pair	mixed-stage	HiSeq 2500	76	8028475	1,210M	9000	Genome assembly
	DRX241930	Genomic mate-pair	mixed-stage	MiSeq	76	7601146	1,141M	584	Genome assembly
	DRX241925	Nanopore	mixed-stage	Minion	301	771594	3,006M	NA	Genome assembly
	DRX241926	polyA-stranded	mixed-stage	MiSeq	301	11702482	3,510M	400	Gene prediction

## Sheet: TableS3
Supplemental Table S3. Pfam domain counts in proteomes of C. auriculariae and C.elegans
	C.auriculariae	C.elegans
WD40	684	699
Ank_3	622	442
Ank	573	426
Ank_4	531	353
Ank_5	492	367
Pkinase	468	412
Collagen	455	484
Pkinase_Tyr	441	396
Ig_3	425	437
I-set	425	429
Ank_2	401	278
LRR_4	399	428
ANAPC4_WD40	397	397
Ig_2	389	397
V-set	389	405
ig	379	382
EGF_CA	376	355
zf-C2H2_4	362	383
zf-C2H2	353	428
TPR_2	326	337
zf-H2C2_2	318	346
EGF	316	319
LRR_8	316	334
MFS_1	309	322
TPR_14	261	262
TPR_1	260	264
LRR_1	254	231
Lustrin_cystein	240	244
EF-hand_6	236	251
C2-set_2	234	234
EF-hand_1	233	246
EB	232	225
7TM_GPCR_Srh	231	231
HEAT	228	241
TPR_8	226	254
RRM_1	213	187
fn3	209	241
hEGF	209	235
7TM_GPCR_Str	195	180
7tm_1	190	186
7TM_GPCR_Srd	188	138
TPR_19	187	192
EGF_3	186	189
FXa_inhibition	186	149
7TM_GPCR_Srj	182	125
TPR_12	181	183
Ion_trans_2	177	184
Spectrin	174	172
Laminin_EGF	173	174
EF-hand_7	172	166
TIL	172	92
HTH_Tnp_Tc3_2	171	1
Ldl_recept_a	169	216
HEAT_2	165	182
Cadherin	163	164
TPR_7	161	167
TSP_1	156	163
LRR_6	154	168
TPR_16	154	185
EF-hand_5	148	160
TPR_17	148	173
TPR_11	142	158
C1-set	139	133
HEAT_EZ	139	130
Helicase_C	139	144
EF-hand_8	134	159
ShK	134	180
cEGF	132	141
Izumo-Ig	131	126
Neur_chan_memb	131	137
Col_cuticle_N	130	141
Kunitz_BPTI	128	156
LRR_9	123	124
Neur_chan_LBD	122	127
7TM_GPCR_Sri	119	187
TPR_6	119	104
Ig_5	118	110
Mito_carr	116	120
RVT_1	114	11
Arf	113	110
Receptor_2B4	111	78
ABC_tran	109	128
BiPBP_C	109	106
Pur_ac_phosph_N	109	120
Lectin_C	106	114
SMC_N	105	123
DDE_3	104	9
EGF_2	103	92
7TM_GPCR_Srsx	102	74
AAA_16	102	119
C_tripleX	102	45
zf-C2H2_jaz	101	138
AAA	98	113
zf-C4	97	99
DEAD_2	94	5
Ion_trans	91	110
Kelch_3	91	77
CUB	90	88
Ras	89	86
Roc	89	87
zf-met	88	117
Kelch_1	87	81
Kelch_6	87	75
VWA	87	83
AAA_21	86	98
Homeobox	86	94
Sugar_tr	86	86
BTB	85	75
DEAD	85	84
Kelch_4	85	73
PAN_1	81	89
Sterol-sensing	81	80
TPR_10	81	85
LIM	79	81
SH3_1	79	78
AAA_22	76	97
Hormone_recep	76	87
Kelch_2	76	60
LRR_5	76	65
PDZ	76	80
Cnd1	73	78
SH3_9	73	75
SCAB-ABD	72	0
Ig_4	71	62
Kinase-like	71	81
MMR_HSR1	70	75
7TM_GPCR_Srx	69	79
Arm	69	129
Ldl_recept_b	69	80
ResIII	69	80
Y_phosphatase	69	71
C2	67	72
SH3_2	66	73
VWA_2	66	53
PH	64	71
ABC_membrane	63	74
Metallophos	63	66
Thioredoxin	63	63
CH	62	50
DUF2635	62	0
Kelch_5	62	62
WAP	62	36
zf-RING_2	62	123
7TM_GPCR_Srab	61	58
adh_short	61	65
ANAPC3	61	69
EamA	61	31
adh_short_C2	58	54
Cadherin_3	57	71
Gal-bind_lectin	57	34
KH_1	57	54
EGF_MSP1_1	56	56
P33MONOX	56	0
zf-C2H2_6	56	123
G-alpha	55	53
Sre	54	69
CBM_14	53	49
Sushi	53	56
Glyco_hydro_59M	52	1
Motile_Sperm	52	63
Vac14_Fab1_bd	52	46
PDZ_2	51	51
RCC1	51	46
TPR_9	51	43
7TM_GPCR_Srw	50	61
AAA_5	50	72
ASC	50	40
Abhydrolase_1	49	65
zf-C3HC4_2	49	59
PHD	48	51
TTR-52	48	73
APH	47	45
Methyltransf_25	47	55
RCC1_2	47	45
AMP-binding	46	36
DUF883	46	18
Filamin	46	46
Hydrolase	46	45
Laminin_G_2	46	49
Myosin_head	46	42
SH2	46	58
DUF2870	45	13
HLH	45	49
RsgA_GTPase	45	58
Y_Y_Y	45	41
DUF2369	44	45
Laminin_G_1	44	41
UDPGT	44	42
Astacin	43	48
Ground-like	43	42
p450	43	36
Patched	43	44
Exo_endo_phos_2	42	0
LEA_4	42	31
UNC-93	42	32
C1_1	41	43
DnaJ	41	42
E1-E2_ATPase	41	49
GTP_EFTU	41	43
NHL	41	42
YtxH	41	12
Adeno_E3_CR1	40	13
Glyco_tran_28_C	40	28
Thioredoxin_8	40	51
zf-C3HC4_3	40	75
zf-C3HC4	40	60
AAA_23	39	40
CLASP_N	39	27
His_Phos_2	39	30
zf-RING_UBOX	39	47
Cadherin_2	38	51
EF-hand_4	38	40
Guanylate_cyc	38	42
KR	38	51
Microtub_bd	38	27
SPARC_Ca_bdg	38	33
Thioredoxin_6	38	39
V-set_CD47	38	40
7TM_GPCR_Srv	37	37
Antistasin	37	37
SGL	37	45
CBS	36	39
Clathrin	36	35
eIF2A	36	25
Interfer-bind	36	43
Peptidase_M13	36	27
PKD_channel	36	33
SET	36	39
ubiquitin	36	33
zf-H2C2_5	36	48
C2-set	35	36
Histone	35	51
Methyltransf_11	35	47
Plectin	35	36
Srg	35	34
ANF_receptor	34	42
COesterase	34	38
Cyclin_N	34	32
DB	34	34
DHHC	34	33
Hydrolase_4	34	55
UCH	34	22
WW	34	27
AAA_29	33	55
AMP-binding_C	33	34
HSP70	33	28
7TM_GPCR_Sra	32	27
Cadherin_pro	32	48
CC	32	31
DAO	32	26
Exo_endo_phos	32	12
Kazal_2	32	34
Methyltransf_31	32	37
PCI	32	26
Pyr_redox_2	32	37
RhoGEF	32	29
AhpC-TSA	31	38
DSPc	31	39
Kinesin	31	34
PUF	31	35
Pyr_redox	31	24
Zeta_toxin	31	31
Acyl_transf_3	30	34
Apolipoprotein	30	17
Calponin	30	29
Gtr1_RagA	30	27
HMG_box_2	30	24
Kazal_1	30	29
Recep_L_domain	30	103
zf-CCCH	30	33
zf-RING_5	30	70
7TM_GPCR_Srt	29	19
Abhydrolase_3	29	37
C6	29	27
GTP_EFTU_D2	29	30
Mg_chelatase	29	23
RhoGAP	29	32
RNA_pol_Rpb1_R	29	0
RRM_7	29	21
AAA_18	28	28
AAA_19	28	36
AAA_33	28	26
AA_permease	28	28
BTB_2	28	27
Ge1_WD40	28	17
IQ	28	28
KH_2	28	36
Rootletin	28	27
RuvB_N	28	21
Chromo	27	15
DUF236	27	32
F-box	27	30
HMG_box	27	33
Innexin	27	24
Methyltransf_12	27	26
Redoxin	27	24
Thioredoxin_2	27	33
UCH_1	27	19
cNMP_binding	26	27
EF-hand_9	26	30
FERM_M	26	28
fn3_4	26	16
MreB_Mbl	26	8
RabGAP-TBC	26	27
7tm_4	25	18
BRCT_2	25	16
Galactosyl_T	25	20
GST_C_3	25	27
GST_N	25	22
Nucleoporin_FG	25	18
Nup160	25	31
Peptidase_C1	25	18
rve	25	24
Zona_pellucida	25	28
AAA_30	24	46
Bestrophin	24	28
Bromodomain	24	25
DUF4473	24	1
GST_C	24	24
MADF_DNA_bdg	24	20
MAM	24	22
RRM_5	24	24
SAM_1	24	28
UQ_con	24	23
zf-C2H2_2	24	8
zf-Di19	24	22
AA_permease_2	23	23
Cation_ATPase	23	23
dsrm	23	21
Epimerase	23	24
FAD_binding_2	23	19
Peptidase_M8	23	17
Pyr_redox_3	23	19
RGS	23	20
SAM_2	23	25
TPR_15	23	27
Transposase_1	23	0
Acetyltransf_1	22	22
Adaptin_N	22	21
CPG4	22	19
DOMON	22	24
DUF5060	22	21
Globin	22	18
HSP20	22	19
IBR	22	27
Zip	22	24
AAA_11	21	17
AAA_2	21	24
Abhydrolase_6	21	21
Arrestin_C	21	23
Band_7	21	23
Cation_ATPase_C	21	22
CUB_2	21	29
DUF1679	21	21
EcKinase	21	22
Ephrin_rec_like	21	17
ET	21	21
Glyco_transf_92	21	22
Herpes_gE	21	22
I_LWEQ	21	24
Laminin_N	21	16
PsaX	21	0
SapB_2	21	16
Suf	21	17
tRNA-synt_1g	21	22
Aa_trans	20	21
ABC2_membrane	20	15
DUF148	20	19
FARP	20	35
HA2	20	19
Haspin_kinase	20	14
Kdo	20	20
LSM	20	19
NAD_binding_8	20	27
Na_H_Exchanger	20	15
PIF1	20	20
Sulfotransfer_2	20	18
VWD	20	13
zf-rbx1	20	20
AAA_15	19	20
Aminotran_5	19	16
Beta_helix	19	19
BRCT	19	17
CBFD_NFYB_HMF	19	29
ECH_2	19	20
Filament	19	18
FYVE	19	22
Homeobox_KN	19	24
Lipase_3	19	23
Moulting_cycle	19	17
Myb_DNA-binding	19	20
Peptidase_M1	19	20
Peptidase_M13_N	19	16
PhoLip_ATPase_C	19	18
SNF	19	19
SNF2_N	19	22
Tetraspannin	19	24
Thyroglobulin_1	19	12
Acetyltransf_10	18	16
Acyl-CoA_dh_1	18	16
Acyl-CoA_dh_M	18	15
Arrestin_N	18	25
bZIP_2	18	24
CAMSAP_CH	18	20
Na_Ca_ex	18	16
Nup35_RRM_2	18	15
OST3_OST6	18	23
PI3_PI4_kinase	18	16
PP-binding	18	17
Prenyltrans	18	27
Prok-RING_4	18	10
PX	18	19
Reo_sigmaC	18	26
S1	18	18
TAXi_N	18	19
ADH_zinc_N	17	14
Aminotran_1_2	17	22
Cation_efflux	17	16
CTD_bind	17	12
DUF1136	17	18
DUF3385	17	7
Dynein_light	17	14
Forkhead	17	17
Glutaredoxin	17	10
PC_rep	17	25
Peptidase_M16	17	13
Peptidase_M16_C	17	16
PP2C	17	18
PQQ	17	10
Pro_isomerase	17	17
Sel1	17	22
SLC12	17	11
SRPRB	17	15
7TM_GPCR_Srb	16	12
An_peroxidase	16	21
bZIP_1	16	16
Cation_ATPase_N	16	13
CRAL_TRIO	16	16
Cys_rich_FGFR	16	16
CzcE	16	0
DM	16	16
DUF229	16	17
ERAP1_C	16	16
FeoB_N	16	19
Gelsolin	16	18
Glycos_transf_2	16	14
G-patch	16	17
Laminin_G_3	16	21
Myb_DNA-bind_6	16	13
Peptidase_S9	16	23
Rad60-SLD	16	20
Rhodanese	16	14
RmlD_sub_bind	16	15
TPR_4	16	12
TUDOR	16	16
zf-MYND	16	15
AAA_14	15	21
ABC_ATPase	15	32
Acetyltransf_7	15	13
Actin	15	15
Acyltransferase	15	18
Annexin	15	32
CAP	15	21
Disintegrin	15	10
FERM_N	15	17
FG-GAP	15	15
FH2	15	10
fn3_2	15	16
Fringe	15	11
GDP_Man_Dehyd	15	14
HTH_23	15	7
K_oxygenase	15	13
Lactamase_B	15	11
Lig_chan-Glu_bd	15	12
MBOAT	15	13
Methyltransf_23	15	23
PAP2	15	18
Patatin	15	15
Peptidase_M14	15	15
Peptidase_S10	15	20
Piwi	15	17
Proteasome	15	17
RED_N	15	3
SPRY	15	17
Thioredoxin_7	15	24
TPR_21	15	10
TRAM_LAG1_CLN8	15	13
tRNA-synt_1	15	17
Troponin	15	13
Trypsin	15	18
VWC	15	15
WD40_like	15	17
ABC2_membrane_3	14	19
Acyl-CoA_dh_2	14	11
Aldedh	14	15
BACK	14	15
DUF2650	14	17
ECH_1	14	14
F-box-like	14	32
Hydrolase_3	14	10
IstB_IS21	14	12
Lipase_2	14	14
NAD_binding_4	14	11
Notch	14	26
NPA	14	21
Polysacc_synt_2	14	11
PPTA	14	10
Reprolysin	14	11
SBP_bac_3	14	22
SNARE	14	14
THAP	14	11
Tubulin	14	13
Voltage_CLC	14	10
VWA_3	14	9
zf-BED	14	11
zf-NF-X1	14	13
3Beta_HSD	13	14
7TM_GPCR_Srbc	13	13
AAA_28	13	18
ADH_N	13	13
Asp	13	13
Big_3_5	13	15
Branch	13	11
CarboxypepD_reg	13	14
Cytochrom_B561	13	13
DHC_N2	13	13
DUF4777	13	0
DUF5050	13	8
DUF851	13	13
FA_hydroxylase	13	14
FAT	13	9
FERM_C	13	15
HAT	13	13
Hexapep	13	20
His_Phos_1	13	15
Hydrolase_like	13	13
IGFBP	13	15
JAB	13	15
MOLO1	13	16
Nucleoside_tran	13	16
NUDIX	13	14
PAS	13	10
PAS_3	13	11
PAZ	13	11
PQ-loop	13	11
RasGEF	13	12
Reprolysin_5	13	14
Retrotrans_gag	13	4
Talin_middle	13	13
Torus	13	16
VCBS	13	9
VWA_CoxE	13	8
WHEP-TRS	13	12
Xpo1	13	12
zf-B_box	13	17
AAA_12	12	13
AA_permease_C	12	17
Acyl-CoA_dh_N	12	12
Amino_oxidase	12	16
Beta-lactamase	12	9
ClpB_D2-small	12	3
Coatomer_WDAD	12	14
DHQS	12	0
FF	12	12
Fis1_TPR_C	12	8
G-gamma	12	6
GST_C_6	12	10
Guanylate_kin	12	14
Hist_deacetyl	12	11
KOW	12	12
Lig_chan	12	13
Methyltransf_21	12	17
MgtE	12	12
MIP	12	13
NAD_binding_10	12	6
Pkinase_C	12	7
PLDc	12	12
PLDc_2	12	13
PQQ_3	12	11
PSI	12	18
PTCB-BRCT	12	12
TFIIA	12	4
Tubulin_C	12	15
Ubiquitin_2	12	15
VBS	12	12
zf-CCHC	12	16
zf-HC5HC2H	12	25
zf-RING_11	12	12
ZZ	12	11
7tm_3	11	8
AAA_25	11	20
Acyl_CoA_thio	11	11
CarbopepD_reg_2	11	10
CEBP_ZZ	11	10
Cir_N	11	8
Clc-like	11	8
Cpn60_TCP1	11	10
CTP_transf_like	11	10
CX	11	10
DUF1943	11	9
DUF5128	11	11
Dynamin_N	11	12
EMP24_GP25L	11	7
FHA	11	10
Glyco_transf_7C	11	11
GST_N_3	11	15
HATPase_c	11	10
HGTP_anticodon	11	10
ketoacyl-synt	11	11
KH_4	11	17
LBP_BPI_CETP_C	11	13
MATH	11	10
MBT	11	8
MMS19_C	11	9
MORN	11	16
MtN3_slv	11	14
NACHT	11	14
Nuc_sug_transp	11	8
OATP	11	21
OB_NTP_bind	11	11
PALP	11	14
PAP2_C	11	14
PAS_11	11	12
PHD_2	11	13
PhoLip_ATPase_N	11	16
PID	11	10
Pyridoxal_deC	11	10
RA	11	12
Rhomboid	11	12
RMI1_N	11	3
RUN	11	10
Sulfate_transp	11	9
Thiolase_C	11	10
WSD	11	8
zf-UBR	11	9
3HCDH	10	10
ACBP	10	14
Anticodon_1	10	6
ATP-synt_C	10	9
Biotin_lipoyl	10	11
CDP-OH_P_transf	10	11
Cullin_Nedd8	10	10
Cyt-b5	10	11
DUF1768	10	8
DUF273	10	7
DUF316	10	10
Ets	10	9
FKBP_C	10	12
GATase_7	10	9
GIDA	10	14
Glyco_tranf_2_3	10	12
GST_N_4	10	9
HNOBA	10	15
JmjC	10	9
Ligase_CoA	10	7
LRRNT	10	9
Ly-6_related	10	9
MH2	10	10
MIF4G	10	14
NSF	10	9
PAP_assoc	10	10
PAX	10	10
PB1	10	6
Peptidase_M28	10	11
Phosphodiest	10	10
PLAT	10	9
PQQ_2	10	9
Pre-SET	10	5
PrmA	10	7
PTR2	10	6
Rad60-SLD_2	10	14
Ricin_B_lectin	10	10
Sec7_N	10	8
SMC_hinge	10	9
Sulfotransfer_3	10	11
Syntaxin	10	9
TB2_DP1_HVA22	10	11
T-box	10	6
Thi4	10	10
Thiolase_N	10	10
TPR_MLP1_2	10	0
TPT	10	9
tRNA_anti-codon	10	10
tRNA-synt_1b	10	6
Viral_helicase1	10	23
V-SNARE_C	10	8
zf-ANAPC11	10	4
zf-UBP	10	11
3HCDH_N	9	9
ABC_membrane_2	9	6
ADH_zinc_N_2	9	12
Aldo_ket_red	9	13
ArfGap	9	9
Asn_synthase	9	7
Big_2	9	9
Carn_acyltransf	9	9
Chorein_N	9	8
CitMHS	9	12
Claudin_3	9	17
CNH	9	8
DAGK_cat	9	9
DRIM	9	7
DUF1981	9	7
DUF2407	9	13
DUF3861	9	13
FCH	9	9
Fer2	9	8
Frag1	9	9
Fz	9	10
GATA	9	8
Glyco_hydro_18	9	9
Glyco_trans_2_3	9	7
GST_C_2	9	14
GTP_EFTU_D3	9	9
HAD_2	9	8
HTH_38	9	2
Hydrolase_6	9	8
IBN_N	9	9
Ketoacyl-synt_C	9	7
Lactamase_B_2	9	11
LTD	9	8
Methyltransf_16	9	4
Myosin_N	9	9
NAD_binding_1	9	7
Neuropep_like	9	6
Oxysterol_BP	9	4
PD40	9	14
PI-PLC-Y	9	9
Prefoldin	9	9
Propep_M14	9	8
Radical_SAM	9	7
RasGAP	9	8
RIH_assoc	9	9
RIO1	9	6
RNase_H	9	6
RNase_PH	9	9
RNase_T	9	8
RRM_occluded	9	9
RTT107_BRCT_5	9	9
SdrD_B	9	8
Sigma54_activat	9	9
SLS	9	11
SNAP-25	9	1
Snf7	9	11
START	9	10
Surp	9	9
ThiF	9	10
TMC	9	8
tRNA-synt_2	9	7
Ubie_methyltran	9	9
zf-HC5HC2H_2	9	16
2OG-FeII_Oxy_3	8	11
4HBT_3	8	7
7TM_GPCR_Srz	8	11
AAA_9	8	9
ACOX	8	5
Acyltransf_C	8	12
Alpha-amylase	8	5
Ammonium_transp	8	8
ArgoL2	8	6
Arm_3	8	8
ATG16	8	6
BAR	8	7
Biotin_carb_C	8	9
Calx-beta	8	8
CENP-T_C	8	13
Clat_adaptor_s	8	7
Cnd3	8	6
CPSase_L_D2	8	11
CPSF_A	8	6
Cullin	8	11
Cupin_8	8	10
dCache_1	8	6
DCX	8	17
DENN	8	8
DEP	8	9
DLH	8	7
DnaJ_C	8	6
Drf_FH3	8	8
DRY_EERY	8	9
DUF1794	8	8
DUF19	8	4
DUF4140	8	13
DUF4440	8	5
DUF969	8	13
DX	8	8
E1_dh	8	9
EF-hand_10	8	1
EFhand_Ca_insen	8	9
EF-hand_like	8	8
ELO	8	8
F5_F8_type_C	8	9
Fasciclin	8	7
Fibrinogen_C	8	6
FOXP-CC	8	9
Furin-like	8	6
gag-asp_proteas	8	26
Glyco_hydro_47	8	8
Glycoprotein	8	8
Glyco_tran_10_N	8	6
Glyco_tranf_2_2	8	6
HECT	8	10
Histone_H2A_C	8	74
IPK	8	5
Laminin_B	8	6
LUC7	8	4
MCM	8	9
Metallophos_C	8	9
Methyltransf_22	8	6
MFS_2	8	12
MFS_4	8	6
MH1	8	7
MIT	8	7
MTS	8	8
Myb_DNA-bind_7	8	3
Myosin_tail_1	8	12
NIDO	8	7
ORF11CD3	8	0
OTU	8	9
PAS_9	8	7
PDEase_I	8	6
Peptidase_C2	8	7
Peptidase_S28	8	10
Pmp3	8	8
PPC	8	0
PPR_2	8	8
Pribosyltran	8	9
Proteasome_A_N	8	9
Rad4	8	6
RasGEF_N	8	8
Reprolysin_3	8	8
Rgp1	8	2
RHS_repeat	8	9
Ribosomal_60s	8	4
SCVP	8	4
Sec1	8	6
Sec63	8	5
Synaptobrevin	8	9
TFIIS_C	8	7
TGF_beta	8	6
TIG	8	16
TIP120	8	5
TIP49	8	9
Tissue_fac	8	24
U-box	8	7
Vitellogenin_N	8	5
Vps51	8	8
vWA-TerF-like	8	3
XPG_I	8	7
zf-LITAF-like	8	9
AAA_24	7	10
Acyl-CoA_ox_N	7	3
ADAM_CR	7	6
Adap_comp_sub	7	7
ALIX_LYPXL_bnd	7	4
Amidase	7	6
ASH	7	7
ATP-synt_ab_N	7	6
BAT2_N	7	5
Biotin_carb_N	7	7
CAP_GLY	7	7
Carb_anhydrase	7	8
CBAH	7	9
CBF	7	6
Cofilin_ADF	7	7
Complex1_LYR	7	10
Copine	7	8
CPL	7	4
CS	7	5
Ctr	7	5
Cyclin_C	7	6
DAGK_acc	7	7
Dala_Dala_lig_C	7	7
Dickkopf_N	7	4
DNA_pol_A_exo1	7	6
Drf_GBD	7	6
DUF3585	7	5
E2F_TDP	7	9
EFG_IV	7	6
FA_desaturase	7	9
FAD_oxidored	7	13
FAM184	7	7
GF_recep_IV	7	6
G_glu_transpept	7	6
GHMP_kinases_N	7	8
Glyco_hydro_20	7	6
Glyco_transf_64	7	1
Glyoxalase	7	11
Granulin	7	9
GWT1	7	3
HATPase_c_3	7	9
HCO3_cotransp	7	7
HRM	7	13
HS1_rep	7	7
HTH_29	7	1
IF-2B	7	6
Lactamase_B_6	7	8
LBP_BPI_CETP	7	9
Metallophos_2	7	6
MFP2b	7	9
MFS_1_like	7	4
MIR	7	8
MyTH4	7	7
NARP1	7	17
Otopetrin	7	7
PA	7	5
Pepsin-I3	7	6
Peptidase_C48	7	6
Peptidase_M10	7	8
PHO4	7	8
PI-PLC-X	7	7
Rad17	7	16
REPA_OB_2	7	2
Reprolysin_4	7	8
RNA_helicase	7	10
RNase_Zc3h12a	7	6
RYDR_ITPR	7	7
S4	7	9
S-AdoMet_synt_C	7	5
SAP	7	7
SH3_3	7	3
SLIDE	7	2
STAS	7	10
Sulfatase	7	13
TMEM144	7	5
TMEM210	7	0
TOPRIM_C	7	4
tRNA-synt_2b	7	7
Tudor-knot	7	5
UAA	7	6
UBA_4	7	5
VPS13_C	7	7
VPS13_mid_rpt	7	6
Vps4_C	7	8
WH2	7	7
zf-C3HC4_4	7	18
zf-CCCH_2	7	9
7tm_2	6	7
Abhydro_lipase	6	19
AIG1	6	1
Amidohydro_3	6	10
AMPK1_CBM	6	4
ATG_C	6	3
ATP-grasp_2	6	6
ATP-grasp	6	8
ATPgrasp_Ter	6	13
ATP-synt_ab	6	12
BAAT_C	6	7
Bax1-I	6	9
Brix	6	6
Btz	6	7
bZIP_Maf	6	7
CAF1	6	5
Calpain_III	6	9
CD36	6	6
Clathrin_propel	6	6
CoA_binding	6	5
Condensation	6	4
DAGAT	6	7
dCMP_cyt_deam_1	6	7
DFRP_C	6	5
DMPK_coil	6	1
DNA_pol3_delta2	6	6
DNA_pol_B_exo1	6	5
Dor1	6	4
DSL	6	9
DUF1459	6	3
DUF1759	6	65
DUF21	6	7
DUF3456	6	5
DUF4217	6	4
Dus	6	4
Dynein_heavy	6	10
EFG_C	6	7
ERM	6	7
Exostosin	6	3
Fer4_10	6	6
Fer4_21	6	5
FGGY_N	6	4
FLYWCH	6	3
FMO-like	6	5
FTA2	6	4
FtsJ	6	5
GDNF	6	5
GDPD	6	6
GILT	6	8
Glutaminase	6	5
Glyco_hydro_19	6	4
Glyco_hydro_30	6	4
Glyco_hydro_30C	6	4
Glycos_transf_1	6	5
Glyco_transf_10	6	4
Glyco_transf_11	6	8
Glyco_transf_49	6	4
Glyoxalase_4	6	9
Got1	6	5
GRAM	6	8
GRIP	6	2
GST_N_2	6	6
HAND	6	3
HEAT_PBS	6	7
Helicase_RecD	6	4
Hid1	6	5
Hint	6	6
HlyIII	6	6
HOOK	6	10
HSA	6	5
IBB	6	9
ICAT	6	1
IncA	6	3
ING	6	5
Integrin_B_tail	6	6
Iso_dh	6	6
KAsynt_C_assoc	6	5
Kinesin_assoc	6	7
KLRAQ	6	4
Kringle	6	6
Ldh_1_C	6	4
LETM1	6	6
M20_dimer	6	7
MARVEL	6	5
MCM_N	6	9
MCM_OB	6	9
Membr_traf_MHD	6	5
MOZ_SAS	6	5
MutS_III	6	7
Myotub-related	6	9
NAD_binding_2	6	7
NIF	6	5
NosD	6	4
PAH	6	2
Peptidase_M24	6	7
PH_9	6	7
PLDc_3	6	5
PseudoU_synth_1	6	6
PWI	6	2
Rad21_Rec8	6	8
Rad50_zn_hook	6	5
Ran_BP1	6	5
Ribonucleas_3_3	6	6
Ribonuclease_3	6	6
Ribosomal_L7Ae	6	10
RIG-I_C-RD	6	3
RINGv	6	6
RNA_pol_Rpb2_2	6	5
RNase_PH_C	6	4
RRM_3	6	10
Rtf2	6	7
SAC3_GANP	6	3
SDF	6	7
SEA	6	7
Sec7	6	6
Sema	6	5
Serpin	6	12
Sigma54_activ_2	6	0
SIX1_SD	6	8
SK_channel	6	9
Spermine_synth	6	8
STELLO	6	6
STPPase_N	6	9
Sugar_transport	6	7
SUI1	6	6
Sulfotransfer_1	6	7
TatD_DNase	6	8
TF_AP-2	6	6
Tho2	6	3
TM2	6	6
TMEM131_like	6	7
Tmemb_14	6	1
tRNA-synt_1e	6	6
TTL	6	7
UBA	6	10
UBX	6	3
V_ATPase_I	6	6
VHS	6	7
Vinculin	6	8
VPS13	6	6
wnt	6	8
XPG_N	6	4
Yip1	6	6
Y_phosphatase3	6	5
zf-Tim10_DDP	6	6
ZT_dimer	6	5
4HBT	5	5
AAA_3	5	8
AAA_8	5	4
Abhydrolase_2	5	2
Activator_LAG-3	5	3
AIP3	5	4
AIRS_C	5	5
Alpha-mann_mid	5	4
Amidohydro_1	5	9
AMOP	5	3
Antimicrobial25	5	2
Arfaptin	5	3
ARGLU	5	2
ArgoMid	5	3
ARID	5	5
Arm_2	5	6
Asp_protease_2	5	29
ATP-grasp_5	5	7
ATPgrasp_ST	5	4
Beach	5	5
Bile_Hydr_Trans	5	4
Biotin_lipoyl_2	5	3
BRO1	5	4
BSD	5	5
CAF1A	5	5
CaMBD	5	8
Carboxyl_trans	5	5
Catalase-rel	5	4
CBFB_NFYA	5	5
CDC48_2	5	6
CDC48_N	5	5
CHCH	5	4
Choline_kinase	5	4
Claudin_2	5	8
CMAS	5	3
CN_hydrolase	5	5
COPIIcoated_ERV	5	3
CTD	5	5
CUT	5	5
DDHD	5	5
DHC_N1	5	9
DNA_ligase_A_M	5	4
DNA_pol_B	5	5
DOCK-C2	5	5
DUF1011	5	9
DUF1194	5	2
DUF1758	5	12
DUF3381	5	3
DUF3694	5	8
DUF4384	5	0
DUSP	5	6
EFG_II	5	7
ELM2	5	3
EMP70	5	5
ENTH	5	4
Ephrin	5	3
ERGIC_N	5	4
Evr1_Alr	5	6
FAD_binding_1	5	3
FAD_binding_3	5	6
FAD_binding_4	5	5
FATC	5	4
Folate_carrier	5	4
Frizzled	5	7
GAT	5	6
GATase	5	6
GATase_6	5	5
GCV_T_C	5	6
Glyco_hydro_25	5	2
Glyco_hydro_31	5	5
Glyco_hydro_38C	5	4
Glyco_trans_1_4	5	10
Glyco_transf_8	5	9
GNT-I	5	2
GoLoco	5	8
GPS	5	5
Helicase_C_2	5	4
Helitron_like_N	5	7
HMA	5	5
HORMA	5	9
Hyd_WA	5	7
IF-2	5	2
Insulin	5	1
JIP_LZII	5	4
Jnk-SapK_ap_N	5	5
KH_5	5	7
KIF1B	5	7
Kri1	5	6
Ldh_1_N	5	4
LEM	5	5
LIG3_BRCT	5	6
LRRCT	5	5
Met_10	5	4
Methyltransf_PK	5	3
Mob1_phocein	5	4
Mtc	5	5
MutS_V	5	4
Myb_Cef	5	4
NAD_binding_9	5	7
Nop	5	4
NTP_transferase	5	3
NUC153	5	3
NUC173	5	4
Nucleos_tra2_C	5	3
Nucleotid_trans	5	7
P5-ATPase	5	3
PaRep2a	5	0
PARP_reg	5	5
Peptidase_M20	5	5
Peptidase_S8	5	6
Pex2_Pex12	5	3
PH_12	5	3
Phage_integrase	5	0
PIP5K	5	6
PRKCSH	5	4
Prominin	5	7
Pyr_redox_dim	5	6
Rap_GAP	5	5
Rapsyn_N	5	5
RBD-FIP	5	1
RecQ_Zn_bind	5	4
Reprolysin_2	5	6
Ribosomal_L1	5	7
Ribosomal_L5	5	5
Ribosomal_S4e	5	4
RNA_pol_Rpb1_2	5	5
Sad1_UNC	5	7
SCP2	5	5
Serine_rich	5	2
SHR-BD	5	4
SIR2	5	5
Skp1_POZ	5	9
SNARE_assoc	5	8
SNase	5	5
Solute_trans_a	5	5
Somatomedin_B	5	4
SQHop_cyclase_N	5	0
Steroid_dh	5	6
STT3	5	3
SWIB	5	3
SWIRM	5	5
Syja_N	5	6
TAF6_C	5	3
TauE	5	8
TFR_dimer	5	5
TLD	5	6
TMF_TATA_bd	5	6
Tom37	5	7
Toprim	5	5
TPR_20	5	4
Transket_pyr	5	7
Trefoil	5	2
Trehalase	5	6
Tricorn_PDZ	5	5
tRNA-synt_2d	5	8
TsaE	5	5
TSC22	5	7
Tubulin-binding	5	7
Tyrosinase	5	7
uDENN	5	4
USP7_C2	5	2
Vps16_C	5	5
Vps54_N	5	3
VPS9	5	5
WGR	5	4
WH1	5	6
zf-3CxxC_2	5	4
zf-A20	5	3
zf-AN1	5	8
zf-CCHC_2	5	7
zf-CDGSH	5	6
zf-RanBP	5	5
zf-RING_9	5	6
2OG-FeII_Oxy_2	4	7
2OG-FeII_Oxy_4	4	3
2-oxoacid_dh	4	4
7tm_7	4	4
AAA_17	4	10
AAA_6	4	2
AAA_7	4	4
ABC1	4	3
Abi	4	2
ACC_central	4	5
Aconitase_C	4	3
ACPS	4	3
ACP_syn_III	4	5
Acyl_transf_1	4	5
A_deaminase	4	3
ADK	4	8
AlaDh_PNT_C	4	5
Alpha-amylase_C	4	4
Aminotran_3	4	4
Aminotran_4	4	3
Anillin	4	5
ANTH	4	4
AP3D1	4	4
ArgoN	4	7
ATPase	4	4
ATP_bind_1	4	7
ATPgrasp_YheCD	4	7
ATP-gua_Ptrans	4	4
Atx10homo_assoc	4	1
B12-binding	4	3
Bac_DnaA	4	2
BAH	4	6
Beta-Casp	4	4
BK_channel_a	4	3
Bromo_TP	4	2
Bud13	4	4
BUD22	4	4
C4	4	4
Cactin_mid	4	4
Calreticulin	4	4
Catalase	4	2
CBM_20	4	2
CCDC154	4	1
CDV3	4	3
CHDNT	4	1
Chitin_synth_2	4	4
Chlorophyllase2	4	2
Choline_transpo	4	3
Clathrin_H_link	4	3
CLTH	4	4
Cmc1	4	2
CNOT1_HEAT	4	2
Condensin2nSMC	4	2
CortBP2	4	2
Costars	4	2
CRM1_C	4	5
CSD	4	4
CSN8_PSD8_EIF3K	4	3
CSRNP_N	4	2
CUE	4	4
Cys_Met_Meta_PP	4	2
DCB	4	6
DC_STAMP	4	3
DegT_DnrJ_EryC1	4	4
Dimer_Tnp_hAT	4	5
DIX	4	4
DM13	4	8
DNA_pol_phi	4	3
Dopey_N	4	3
DSHCT	4	4
DUF1057	4	4
DUF3441	4	4
DUF3546	4	3
DUF3700	4	2
DUF382	4	4
DUF4139	4	6
DUF5332	4	4
DUF829	4	7
DUF908	4	4
Dynactin	4	6
Dynamin_M	4	4
E3_UbLigase_R4	4	1
Eapp_C	4	11
EF1_GNE	4	4
EFF-AFF	4	2
Elongin_A	4	4
Erf4	4	2
FA	4	5
FAD-oxidase_C	4	3
FBA	4	4
Fcf2	4	3
Fer4_20	4	3
Fer4	4	4
Fer4_7	4	4
Fer4_8	4	4
FERM_f0	4	4
FGGY_C	4	3
Flavodoxin_1	4	7
FR47	4	5
FSA_C	4	2
FYVE_2	4	4
Gal_Lectin	4	4
Gal_mutarotas_2	4	4
GCS	4	1
GCV_T	4	4
GED	4	4
Gln-synt_C	4	4
Glyco_hydro_38	4	6
Glyco_hydro_63	4	3
Glyco_transf_4	4	4
GN3L_Grn1	4	3
GOLD_2	4	4
G-patch_2	4	3
GpcrRhopsn4	4	2
Gp-FAR-1	4	4
GSHPx	4	3
HC2	4	0
HD	4	2
Hexokinase_2	4	3
HHH_5	4	1
HIT	4	3
HNF-1_N	4	2
HNOB	4	8
HSP90	4	8
HTH_Tnp_Tc3_1	4	10
HYR	4	5
IgGFc_binding	4	4
IMPDH	4	2
Ins145_P3_rec	4	5
Ins_beta	4	4
IP_trans	4	3
IRK	4	4
JAKMIP_CC3	4	0
L51_S25_CI-B8	4	4
Laminin_II	4	5
LicD	4	0
Lipase_GDSL	4	5
LMBR1	4	3
LTV	4	3
LysM	4	5
MafB19-deam	4	4
Med12-LCEWAV	4	12
Med15	4	5
Methyltr_RsmB-F	4	5
MitMem_reg	4	4
MMR_HSR1_Xtn	4	3
MOSC_N	4	4
Mpp10	4	5
Mpv17_PMP22	4	3
mTERF	4	3
MutS_IV	4	7
NAAA-beta	4	4
NAP	4	3
Na_sulph_symp	4	5
NDT80_PhoG	4	2
NODP	4	2
NOGCT	4	4
Nramp	4	3
NTF2	4	4
Nucleos_tra2_N	4	5
NUDE_C	4	0
Orn_Arg_deC_N	4	3
PABP	4	4
PARP	4	3
Parvo_NS1	4	4
PBD	4	6
Pep_M12B_propep	4	7
Peptidase_A22B	4	4
Peptidase_M22	4	2
Peptidase_M41	4	4
Peptidase_S15	4	2
Peptidase_S9_N	4	3
PET	4	4
PFK	4	4
PfkB	4	7
PGAP1	4	4
PGM_PMM_I	4	5
Phlebovirus_G2	4	0
Phytase-like	4	0
PIN_4	4	2
PNP_UDP_1	4	3
PNTB_4TM	4	5
Pou	4	3
PPP5	4	6
P_proprotein	4	5
Prefoldin_2	4	6
Pribosyl_synth	4	4
PRK	4	7
PRKCSH_1	4	3
PS-DH	4	5
PSI_integrin	4	3
PXA	4	4
R3H	4	5
RdRP	4	11
Rep_fac_C	4	3
RF-1	4	5
Ribosomal_L10	4	3
Ribosomal_L24e	4	5
Ribosomal_L28e	4	4
Ribosomal_S2	4	5
RILP	4	3
RNA_pol_A_bac	4	4
RNA_pol_L	4	4
RNA_pol_Rpb1_1	4	5
RNA_pol_Rpb1_3	4	6
RNA_pol_Rpb2_3	4	3
RNA_pol_Rpb2_6	4	4
RNA_pol_Rpb2_7	4	4
RNA_pol_Rpc4	4	4
RQC	4	3
rRNA_proc-arch	4	2
RRP36	4	3
RSB_motif	4	4
RTP1_C1	4	4
Rtt106	4	3
RWD	4	4
RyR	4	4
S8_pro-domain	4	4
Sacchrp_dh_NADP	4	5
SAND	4	4
SapB_1	4	0
SBP56	4	1
Sec23_trunk	4	3
Sec5	4	5
Septin	4	2
Serpentine_r_xa	4	9
SIKE	4	3
Sin3a_C	4	2
SL4P	4	2
Slu7	4	4
Sod_Cu	4	4
Spec3	4	2
SprT-like	4	2
SRP_TPR_like	4	3
SSF	4	3
SSrecog	4	4
STAT_bind	4	2
Succ_CoA_lig	4	3
Sybindin	4	5
Syntaxin_2	4	4
T2SSE	4	0
TAF8_C	4	2
TBP	4	5
Tex_N	4	1
TFCD_C	4	4
TFIIB	4	4
TFIID-18kDa	4	4
TGS	4	3
Thioesterase	4	4
THUMP	4	2
Thymosin	4	4
Tim17	4	5
TLE_N	4	1
Topoisom_I_N	4	4
TPP_enzyme_C	4	4
TPR_5	4	0
TRI12	4	4
Tropomyosin_1	4	6
Tropomyosin	4	5
Trypsin_2	4	7
TUG-UBL1	4	3
UL45	4	2
V-ATPase_H_N	4	3
Vps39_2	4	3
YccV-like	4	4
YhhN	4	3
Yippee-Mis18	4	5
Yop-YscD_cpl	4	2
zf-C3Hc3H	4	4
zf-PARP	4	4
zf-TAZ	4	8
zf-TRAF	4	4
zinc_ribbon_9	4	3
ZU5	4	4
ZYG-11_interact	4	3
1-cysPrx_C	3	3
2-Hacid_dh_C	3	6
2-oxogl_dehyd_N	3	3
4F5	3	5
5_nucleotid	3	4
A2M_N	3	18
AARP2CN	3	3
AATF-Che1	3	3
ABC_tran_Xtn	3	6
AcetylCoA_hyd_C	3	4
AcetylCoA_hydro	3	3
AC_N	3	3
ACR_tran	3	4
A_deamin	3	3
AdenylateSensor	3	3
Adenylsucc_synt	3	8
AIF_C	3	4
AIRS	3	3
AlaDh_PNT_N	3	4
Aldolase_II	3	3
Alkyl_sulf_C	3	0
Alpha-2-MRAP_C	3	2
Alpha-2-MRAP_N	3	0
Amidinotransf	3	3
Amnionless	3	2
AMP_N	3	2
Angiomotin_C	3	0
APG6	3	3
APOBEC_N	3	3
Apyrase	3	2
ARD	3	3
ArgoL1	3	2
Arylesterase	3	5
Asparaginase_2	3	3
ATP_Ca_trans_C	3	3
ATP-synt_G	3	3
Autophagy_act_C	3	3
B56	3	2
B9-C2	3	3
BAF250_C	3	2
BBS2_Mid	3	3
BBS2_N	3	2
BET	3	4
Beta_elim_lyase	3	2
BHD_3	3	2
Biopterin_H	3	3
BNIP3	3	2
BolA	3	3
BP28CT	3	3
BRF1	3	3
BRK	3	4
CAF1C_H4-bd	3	4
Calsequestrin	3	3
CAP_N	3	2
CARD	3	3
Cast	3	3
Cauli_VI	3	4
CDC37_C	3	3
CDC50	3	3
CDC73_C	3	6
CDI	3	2
CDT1_C	3	3
Chitin_bind_1	3	3
Citrate_synt	3	3
CLN3	3	3
CLP1_P	3	3
CNDH2_N	3	3
COE1_HLH	3	1
COG2	3	2
COG5	3	0
CPSase_L_D3	3	2
CR6_interact	3	1
CRAL_TRIO_2	3	1
Crust_neurohorm	3	3
c-SKI_SMAD_bind	3	1
CSTF2_hinge	3	2
Cu2_monoox_C	3	3
Cu2_monooxygen	3	3
Cu-oxidase_2	3	3
Cu-oxidase_3	3	3
CWC25	3	4
CwfJ_C_2	3	2
Cyclin_C_2	3	3
Cytochrom_B562	3	3
DALR_1	3	3
DAN	3	3
DBR1	3	1
DCP2	3	1
DcpS_C	3	4
dDENN	3	4
Death	3	3
DER1	3	2
Destabilase	3	2
DHHA1	3	2
DHO_dh	3	4
DHR-2	3	3
Dicer_dimer	3	2
DIL	3	3
DLIC	3	4
DnaJ_CXXCXGXG	3	5
DNA_ligase_A_N	3	3
DNA_pol_alpha_N	3	2
DNA_pol_E_B	3	4
DNase_II	3	4
DPPIV_N	3	3
Dpy-30	3	2
DREV	3	2
DUF1041	3	4
DUF106	3	4
DUF1080	3	0
DUF1087	3	2
DUF1096	3	0
DUF1115	3	3
DUF1126	3	2
DUF1154	3	2
DUF1182	3	3
DUF1242	3	2
DUF1258	3	3
DUF1412	3	1
DUF1619	3	2
DUF1712	3	2
DUF1757	3	3
DUF1899	3	3
DUF1908	3	3
DUF1977	3	2
DUF2003	3	2
DUF2040	3	3
DUF2353	3	1
DUF2358	3	2
DUF2367	3	2
DUF268	3	3
DUF3402	3	2
DUF3437	3	2
DUF3752	3	1
DUF410	3	1
DUF4414	3	5
DUF4457	3	3
DUF4782	3	1
DUF4819	3	1
DUF676	3	3
DUF727	3	4
DUF814	3	2
DUF913	3	4
DZF	3	3
E3_UFM1_ligase	3	2
EB1	3	3
Ecm29	3	4
ECSIT_C	3	2
EF-1_beta_acid	3	3
EF-hand_2	3	3
EF-hand_3	3	3
EHN	3	3
eIF-1a	3	2
eIF-5_eIF-2B	3	3
Endonuclease_NS	3	1
eRF1_1	3	3
eRF1_2	3	3
eRF1_3	3	3
ER_lumen_recept	3	3
FAD_binding_5	3	3
FAD_binding_6	3	3
FancD2	3	2
FANCI_S2	3	1
FBA_2	3	0
Fcf1	3	3
Fer2_2	3	2
Fer4_12	3	2
Fer4_NifH	3	3
FOLN	3	0
FPN1	3	2
Fumble	3	2
Fzo_mitofusin	3	3
GAF_2	3	1
GAF_3	3	2
GAIN	3	2
Gar1	3	2
GDC-P	3	3
GDI	3	3
GGACT	3	1
GLTP	3	3
Glu_syn_central	3	2
Glu-tRNAGln	3	0
Glyco_hydr_116N	3	4
Glyco_hydro_2_N	3	1
Glyco_hydro_42	3	2
Glycoprotein_B	3	0
Glyco_transf_20	3	2
Glyco_transf_22	3	3
Glyco_transf_7N	3	3
Glyoxalase_3	3	3
GOLGA2L5	3	2
GPCR_chapero_1	3	4
GPHH	3	3
GRDP-like	3	3
GYF	3	5
HABP4_PAI-RBP1	3	4
Ham1p_like	3	1
Hamartin	3	5
Hat1_N	3	2
Hep_59	3	2
Hexokinase_1	3	4
HHH_3	3	1
HI0933_like	3	12
HIG_1_N	3	3
HMGL-like	3	4
HR1	3	3
HRDC	3	5
HRG	3	5
Hrs_helical	3	2
HTH_40	3	1
HTH_9	3	3
HTH_Tnp_Tc5	3	5
HUN	3	2
Hydantoinase_A	3	2
ICL	3	2
IF4E	3	4
IFRD_C	3	3
IKI3	3	2
IL17	3	3
IMS	3	3
IMS_C	3	5
Inositol_P	3	3
Integrin_alpha2	3	3
Ipi1_N	3	0
Isochorismatase	3	2
JmjN	3	3
KH_6	3	3
Kri1_C	3	3
KTI12	3	1
La	3	4
Ldh_2	3	3
Lectin_leg-like	3	2
LIM_bind	3	3
Linker_histone	3	3
Lipase_GDSL_2	3	5
Lipocalin	3	2
LMP	3	0
LON_substr_bdg	3	3
LRRFIP	3	3
LsmAD	3	1
Lung_7-TM_R	3	2
Lyase_1	3	3
Lycopene_cycl	3	3
MA3	3	12
Macro	3	1
MAD	3	3
Mannosyl_trans	3	1
MCM2_N	3	2
Meckelin	3	1
Med13_C	3	5
Med13_N	3	1
Med24_N	3	2
Med26	3	2
Med27	3	6
Meis_PKNOX_N	3	1
Methyltransf_2	3	0
Methyltransf_32	3	2
Methyltransf_3	3	2
Methyltransf_4	3	2
MFAP1	3	3
MGS	3	3
MIEAP	3	2
MIP-T3	3	2
Misat_Tub_SegII	3	3
MMS19_N	3	3
MMS1_N	3	4
MoCF_biosynth	3	4
MOFRL	3	1
MOSC	3	4
MRP-S31	3	1
MSC	3	1
Mss4	3	1
MULE	3	13
Myb_DNA-bind_4	3	2
NAC	3	2
NAD_binding_6	3	4
NAD_synthase	3	3
Na_K-ATPase	3	3
Na_Pi_cotrans	3	2
NAPRTase	3	3
NCD3G	3	4
Ndc1_Nup	3	3
Neuro_bHLH	3	2
Nexin_C	3	3
Nipped-B_C	3	3
NMO	3	5
NNMT_PNMT_TEMT	3	3
NOC3p	3	3
NOP5NT	3	4
NOT2_3_5	3	3
NPR3	3	2
Nse4_C	3	2
NtCtMGAM_N	3	3
NTP_transf_3	3	2
NTR	3	2
Nuc_H_symport	3	4
Nuf2	3	1
Occludin_ELL	3	3
OLF	3	3
Orn_DAP_Arg_deC	3	3
OSR1_C	3	3
PBP	3	4
PEPCK_C	3	3
PEPCK_N	3	3
Peptidase_A17	3	12
Peptidase_C12	3	3
Peptidase_C65	3	1
Peptidase_M42	3	3
Peripla_BP_6	3	5
Pet100	3	2
Pex14_N	3	2
PEX-1N	3	1
PGK	3	2
PGM_PMM_IV	3	4
PH_11	3	5
PH_13	3	2
PH_BEACH	3	2
PHM7_cyt	3	3
PhoH	3	0
Phospholip_A2_1	3	3
Phospholip_B	3	3
PHR	3	4
PhyH	3	4
PI3Ka	3	6
PI3K_C2	3	6
PigN	3	1
PIH1	3	2
Pinin_SDK_memA	3	3
PKK	3	5
Plexin_cytopl	3	4
PNISR	3	4
PNK3P	3	1
POB3_N	3	2
polyprenyl_synt	3	3
Polysacc_synt_C	3	0
POP1	3	3
POPLD	3	2
PPI_Ypi1	3	3
PRELI	3	4
Prenyltransf	3	1
Pribosyltran_N	3	3
PRO8NT	3	3
Profilin	3	3
Prok-JAB	3	4
Prp19	3	1
PRP4	3	3
PTPLA	3	4
PUA	3	2
Rab5ip	3	2
Rab_bind	3	3
Rad21_Rec8_N	3	4
Rav1p_C	3	4
RED_C	3	3
Reeler	3	4
Renin_r	3	3
Rep_fac-A_C	3	4
RGS-like	3	2
RhoGAP-FF1	3	0
RIBIOP_C	3	3
Ribosomal_L11	3	3
Ribosomal_L11_N	3	2
Ribosomal_L12_N	3	4
Ribosomal_L22	3	2
Ribosomal_L23	3	7
Ribosomal_L3	3	4
Ribosomal_L5e	3	2
Ribosomal_L6e	3	2
Ribosomal_S10	3	6
Ribosomal_S11	3	3
Ribosomal_S3Ae	3	1
Ribosomal_S5	3	2
Ribosomal_S8e	3	3
Rio2_N	3	1
RMI1_C	3	1
RMMBL	3	4
RNA_bind	3	0
RNA_pol_Rpb1_4	3	4
RNA_pol_Rpb1_5	3	4
RNA_pol_Rpb2_1	3	3
RNA_pol_Rpb4	3	3
RNA_pol_Rpc82	3	1
RNB	3	2
Rrp44_CSD1	3	2
S-AdoMet_synt_M	3	3
S-AdoMet_synt_N	3	4
SAM_PNT	3	3
Say1_Mug180	3	2
Scramblase	3	2
Sec16	3	2
Sec23_BS	3	3
Sec23_helical	3	3
Sec34	3	2
Seryl_tRNA_N	3	3
SHS2_Rpb7-N	3	3
SMAP	3	3
SMN	3	3
SNAPc_SNAP43	3	2
SOCS_box	3	3
SPA	3	4
Spb1_C	3	3
SPK	3	0
SPOC	3	2
SpoU_methylase	3	3
SPT16	3	2
Spt5_N	3	3
SPX	3	3
SRCR	3	7
SRP54_N	3	1
SRP_SPB	3	3
Staufen_C	3	5
Str_synth	3	4
SUZ	3	2
TAF1_subA	3	1
Tautomerase	3	0
TBCC	3	4
TCR	3	2
Telomere_Sde2_2	3	2
THOC7	3	2
Tim44	3	3
TIMELESS_C	3	4
TMEM135_C_rich	3	2
Tmemb_185A	3	1
Tmpp129	3	1
Topo_C_assoc	3	3
TORC_N	3	1
Torsin	3	1
TPP_enzyme_M	3	3
TPP_enzyme_N	3	4
TraB	3	2
Transketolase_C	3	5
TRAPP	3	3
TRAPPC9-Trs120	3	5
TRAUB	3	4
TRIC	3	2
tRNA_int_endo	3	3
tRNA_SAD	3	3
tRNA-synt_1_2	3	3
tRNA-synt_1c	3	4
TruD	3	2
TspO_MBR	3	1
Tub	3	3
UbiA	3	3
UDPG_MGDP_dh_C	3	3
UDPGP	3	3
UNC45-central	3	4
UPF0004	3	4
UPF0020	3	4
UPF0121	3	1
Upf2	3	1
USP7_ICP0_bdg	3	2
Utp12	3	3
V-ATPase_H_C	3	3
VHP	3	6
Vps39_1	3	4
Vps5	3	2
VWA_N	3	2
WD40_4	3	3
Xan_ur_permease	3	3
XendoU	3	5
XRN_N	3	2
YL1	3	3
zf-C2H2_8	3	23
zf-CCHC_3	3	2
zf-HIT	3	3
zf-RING_4	3	4
zf-Sec23_Sec24	3	3
2-Hacid_dh	2	2
[truncated: 2,466 more rows]

## Sheet: Table S4
Supplemental Table S4. C. auriculariae Carbohydrate-Active enzyme counts compared with those in other nematodes.
CAZy		C. auriculariae	C.afra	C.angaria	C.becei	C.bovis	C.brenneri	C.briggsae	C.castelli	C.elegans	C.inopinata	C.japonica	C.latens	C.monodelphis	C.nigoni	C.nouraguensis	C.plicata	C.remanei	C.sinica	C.tropicalis	C.doughertyi	C.drosophilae	C.guadeloupensis	C.kamaaina	C.macrosperma	C.panamensis	C.parvicauda	C.quiockensis	C.sp24	C.sp27	C.sulstoni	C.tribulationis	C.uteleia	C.vivipara	C.waitukubuli	C.wallacei	C.zanzibari
Auxiliary Activities	AA1	1	0	0	0	1	1	1	0	0	0	1	1	1	0	0	0	0	0	0	0	1	1	1	0	1	0	0	0	0	0	0	0	0	1	0	0
	AA3	1	1	1	1	2	2	2	1	1	1	1	1	1	2	2	2	1	1	1	1	1	1	1	1	1	1	1	1	2	1	1	1	1	1	2	1
	AA4	2	1	2	2	1	1	2	1	3	2	2	2	2	2	2	2	2	2	1	3	2	2	1	2	2	2	2	2	2	1	2	2	3	2	2	2
	AA6	0	0	0	0	0	0	0	0	0	0	0	0	0	1	0	0	0	0	0	0	0	0	0	0	0	0	0	0	0	0	0	0	0	0	0	0
	AA7	1	2	1	1	1	2	1	1	0	1	1	1	1	1	1	1	1	1	1	0	1	1	1	1	1	1	1	1	1	2	1	1	1	1	1	1
Carbonhydrate-binding modules	CBM13	8	8	6	7	7	8	8	8	7	8	6	6	7	7	8	7	4	7	6	7	6	5	5	8	5	8	7	8	8	8	8	6	9	11	7	8
	CBM14	10	10	20	12	9	22	13	12	10	11	11	12	8	17	11	8	12	20	12	42	8	18	11	10	10	10	12	9	9	9	11	35	12	17	11	12
	CBM16	0	0	0	0	0	0	0	0	0	0	0	0	0	0	0	0	0	0	0	1	0	0	0	0	0	0	0	0	0	0	0	0	0	0	0	0
	CBM18	1	1	3	4	1	4	3	3	3	1	3	2	1	4	4	1	3	4	2	4	1	2	2	2	2	1	5	1	1	2	4	1	1	2	2	2
	CBM20	2	2	2	1	2	1	2	2	2	2	1	2	2	2	2	2	2	2	2	2	2	2	2	2	2	2	2	2	2	2	2	2	4	2	3	2
	CBM21	2	2	2	2	2	3	2	2	2	2	2	3	2	2	2	2	2	6	2	2	2	2	2	2	2	2	2	2	2	2	2	2	2	3	2	2
	CBM32	2	3	4	3	4	5	3	3	3	3	3	3	4	3	3	4	3	3	3	6	4	3	3	3	3	2	3	3	4	3	3	3	4	3	3	3
	CBM35	0	0	0	0	0	0	0	0	0	0	0	0	0	0	0	0	0	0	0	0	0	0	0	0	0	0	0	0	1	0	0	0	0	0	0	0
	CBM37	1	0	3	0	0	0	1	1	0	0	0	1	0	2	0	2	0	0	0	0	1	0	0	0	0	1	1	1	0	0	0	0	0	0	0	0
	CBM40	0	0	0	0	0	0	0	0	0	0	0	1	0	0	0	0	1	1	1	0	1	0	0	0	0	0	0	0	0	0	0	0	0	0	0	0
	CBM47	1	0	0	0	0	0	0	0	0	0	0	0	1	0	0	0	0	0	0	0	0	0	0	1	0	1	0	0	0	0	0	1	0	0	0	0
	CBM48	0	1	0	0	1	1	0	0	0	0	0	0	1	0	0	1	0	1	0	0	0	0	0	1	0	1	0	0	1	1	1	0	0	0	0	0
	CBM50	4	5	2	8	2	7	4	8	5	3	4	4	3	6	6	3	5	7	3	7	2	12	3	5	4	2	8	3	3	3	6	11	7	5	4	5
	CBM54	0	0	0	0	0	0	0	0	0	0	0	0	0	0	0	0	0	0	0	0	0	0	0	0	0	0	0	0	0	0	0	0	0	0	0	1
	CBM57	1	1	1	1	1	1	1	1	1	1	1	1	1	1	1	1	1	1	1	1	1	1	1	1	1	0	1	1	1	1	1	1	1	1	1	1
	CBM59	0	0	0	0	0	0	0	0	0	0	0	0	0	0	0	0	0	0	0	0	0	0	0	1	0	0	0	0	0	0	0	0	0	0	0	0
	CBM63	0	0	0	0	0	0	0	0	0	0	0	0	0	0	0	0	0	0	0	0	0	0	0	0	0	0	0	0	0	0	0	0	0	1	0	0
	CBM66	0	1	0	1	1	2	0	0	1	1	1	0	0	0	1	1	0	0	1	1	0	0	1	1	0	0	0	1	1	1	1	0	1	0	1	1
Carbonhydrate Esterases	CE1	11	13	13	11	8	12	8	14	15	10	8	8	11	9	11	7	9	9	9	12	8	8	6	13	10	5	10	10	11	12	9	7	13	11	10	11
	CE10	31	39	23	41	33	51	48	41	47	37	28	43	36	54	44	28	45	50	40	55	33	37	36	41	39	36	49	35	44	42	47	41	55	50	52	49
	CE11	0	0	1	0	0	0	0	0	0	0	0	0	0	0	0	0	0	0	0	0	0	0	0	0	0	0	0	0	0	0	0	0	0	0	0	0
	CE14	1	1	0	1	1	1	1	1	1	1	1	1	1	1	1	1	0	1	1	1	1	1	1	1	1	1	1	1	1	1	1	1	1	1	1	1
	CE16	0	0	0	0	0	0	0	0	0	0	0	0	0	0	0	1	0	0	0	0	0	0	0	0	0	0	0	0	0	0	0	0	0	0	0	0
	CE4	2	2	3	2	2	2	1	2	2	2	2	2	2	2	2	2	2	2	1	2	2	2	2	2	2	2	2	2	2	1	2	2	2	2	2	2
	CE5	0	0	0	0	1	0	0	1	0	0	0	0	1	0	0	0	0	0	0	0	0	1	0	0	0	0	0	0	0	1	0	0	0	0	0	0
	CE7	1	1	0	3	2	2	2	2	3	1	2	2	1	3	2	2	2	3	2	2	0	1	3	1	3	3	3	1	1	3	3	1	1	3	2	1
	CE8	0	0	0	0	0	0	0	0	0	0	0	0	0	0	0	0	0	0	0	0	0	0	0	0	0	0	0	0	0	0	0	0	0	0	0	0
	CE9	1	2	1	1	1	1	1	1	1	1	1	1	1	1	1	1	1	1	1	1	1	1	1	1	1	1	1	1	2	2	1	1	2	1	1	1
Glycoside Hydrolases	GH1	2	1	1	1	1	2	1	1	2	1	1	1	2	2	1	1	1	1	1	1	1	3	1	1	1	1	1	1	1	1	1	1	1	1	1	1
	GH113	0	0	0	0	0	0	0	0	0	0	0	0	0	0	0	0	0	0	0	0	0	0	0	0	0	0	0	0	1	0	0	0	0	0	0	0
	GH116	2	2	2	2	2	3	2	3	2	2	2	2	5	2	2	2	2	2	2	2	2	2	2	2	2	2	2	2	3	2	2	2	3	2	2	2
	GH120	1	0	1	2	0	1	0	0	0	0	1	0	1	0	1	0	0	0	0	0	0	0	0	1	0	1	0	0	0	0	0	0	0	1	0	0
	GH13	5	4	3	5	5	4	4	5	4	4	5	5	4	4	5	5	4	5	4	4	5	5	5	4	4	4	5	5	4	4	4	5	6	6	5	4
	GH131	0	0	0	0	0	1	0	0	0	0	0	0	0	0	0	0	0	0	0	0	0	0	0	0	0	0	0	0	0	0	0	0	0	0	0	0
	GH133	1	1	1	1	1	2	1	1	1	1	2	2	1	1	1	1	2	1	1	1	1	1	1	1	1	1	1	1	1	1	1	1	1	1	1	1
	GH15	2	2	2	2	2	1	2	2	2	2	3	2	2	2	2	2	2	2	2	2	2	4	2	2	1	2	2	2	2	2	2	2	2	3	2	2
	GH18	6	5	7	7	7	44	25	10	33	26	8	13	5	43	9	7	16	58	31	41	5	7	12	13	6	6	8	5	6	7	38	7	10	12	34	43
	GH19	3	2	4	3	2	2	3	3	3	2	2	2	2	3	3	2	2	2	2	2	2	2	2	2	3	3	6	3	2	2	2	2	2	3	2	2
	GH2	2	2	1	2	2	2	2	2	2	2	3	2	2	2	2	3	2	2	2	2	2	2	2	2	2	2	2	2	3	2	2	2	2	2	2	2
	GH20	6	5	4	4	4	6	5	5	5	5	5	5	7	5	6	5	4	5	5	5	6	8	5	4	4	5	6	5	5	5	5	5	8	5	5	5
	GH24	0	0	0	0	0	0	0	0	0	0	0	0	0	0	0	0	0	0	0	0	0	0	0	0	0	0	0	0	0	0	0	0	0	0	0	0
	GH25	6	5	7	8	6	6	6	7	9	7	6	6	5	6	7	6	5	8	6	5	3	10	6	7	8	3	4	2	5	5	7	16	7	10	6	8
	GH27	2	1	2	1	1	0	1	1	1	1	1	1	2	1	1	1	1	1	1	1	1	1	1	1	1	1	1	1	1	1	1	1	1	1	1	1
	GH29	1	1	1	1	1	1	1	1	1	1	1	1	1	1	1	1	1	1	1	1	1	1	1	1	1	1	1	1	1	1	1	1	1	2	1	1
	GH30	6	2	4	3	3	4	3	4	4	3	3	3	4	4	4	2	3	4	3	5	4	4	4	4	3	6	3	5	3	3	3	4	4	8	4	4
	GH31	5	6	5	7	5	10	5	4	4	5	4	6	5	7	6	3	5	6	5	5	4	5	5	6	5	5	4	4	4	6	5	4	9	7	5	7
	GH35	2	2	1	2	2	3	2	2	2	2	2	2	2	3	3	1	2	3	2	2	3	2	2	3	3	1	2	2	2	2	2	2	3	3	3	2
	GH37	5	4	6	5	5	8	5	5	5	5	5	4	5	6	5	4	5	5	4	5	5	6	5	5	5	5	5	6	5	4	5	5	5	6	5	6
	GH38	2	3	2	3	4	2	3	3	3	3	4	3	3	3	3	3	3	3	2	3	4	4	3	3	3	3	3	3	3	3	3	4	3	4	3	3
	GH4	0	0	1	0	0	0	0	0	0	0	0	0	0	0	0	1	0	0	0	0	0	0	0	0	0	0	0	0	0	0	0	0	0	0	0	0
	GH47	6	7	8	7	7	8	7	7	7	7	7	7	10	7	7	7	7	8	4	8	7	7	7	7	7	6	8	8	7	7	7	8	8	9	7	7
	GH56	1	1	1	1	1	1	1	1	1	2	1	1	1	1	1	1	1	1	1	1	1	3	1	1	1	0	1	1	1	1	1	2	1	1	1	1
	GH59	1	1	1	1	1	1	0	1	1	1	0	0	1	0	1	0	1	2	0	1	0	1	1	1	1	0	1	1	1	1	0	1	2	1	0	0
	GH63	0	1	0	0	1	1	1	1	1	1	1	1	1	1	1	1	1	1	1	1	1	2	1	1	1	1	1	1	1	1	1	1	1	1	1	1
	GH76	1	0	0	0	1	0	0	0	1	1	0	1	0	1	1	0	1	1	1	1	0	0	0	1	0	0	1	1	0	0	0	0	0	1	0	1
	GH84	1	1	1	1	1	1	1	1	1	1	1	1	1	1	1	1	1	1	1	1	1	1	1	1	1	0	1	1	1	1	1	1	2	1	1	1
	GH85	1	1	1	1	1	1	1	1	1	1	1	1	1	1	1	1	1	1	1	1	1	1	1	1	1	1	1	1	1	1	1	1	1	3	1	1
	GH88	0	0	0	0	0	0	0	0	0	0	0	0	0	0	0	0	0	0	0	0	0	1	0	0	0	0	0	0	0	0	0	0	0	0	0	0
	GH89	1	1	0	1	1	1	1	1	1	1	1	1	1	1	1	1	1	1	1	1	0	1	1	1	1	0	1	1	1	1	1	1	2	1	1	1
	GH91	0	0	0	0	0	0	0	0	0	0	0	0	0	0	1	0	0	0	0	0	0	0	0	0	0	0	0	0	0	1	0	0	0	0	0	0
Glycosyl Transferases	GT1	26	50	21	51	31	58	38	43	30	32	36	42	28	51	50	23	41	62	37	52	25	51	38	56	24	42	55	43	42	46	46	44	59	63	21	45
	GT10	6	5	3	6	3	4	5	7	5	3	4	5	5	5	5	3	8	6	5	9	4	5	4	6	3	5	10	4	5	4	5	4	9	7	7	6
	GT11	6	14	4	12	7	22	10	10	19	13	5	21	9	14	10	1	21	21	14	19	8	12	17	10	13	3	8	11	7	11	18	10	20	16	18	13
	GT12	0	0	1	0	0	0	0	0	0	0	0	0	0	0	0	0	0	0	0	0	0	0	0	0	0	0	0	0	0	0	0	0	0	0	0	0
	GT13	3	5	4	5	4	3	4	4	4	3	4	3	3	4	5	2	4	4	4	4	4	7	3	4	5	3	5	4	4	5	4	4	4	5	4	5
	GT14	10	12	9	14	9	15	16	17	18	15	8	13	10	14	13	5	14	14	11	13	8	19	13	12	14	11	14	20	14	10	12	16	28	19	11	12
	GT16	1	1	1	1	1	1	1	1	1	1	1	1	1	1	1	1	1	1	1	1	1	2	1	1	1	1	2	1	1	1	1	1	1	2	1	1
	GT18	1	1	1	1	1	2	1	1	1	1	1	1	1	1	1	1	1	1	1	1	1	1	1	1	1	1	1	1	1	1	1	1	2	1	1	1
	GT2	5	5	7	5	4	6	5	5	5	5	4	3	5	5	5	5	6	5	5	5	5	6	4	5	5	4	5	5	5	5	5	5	6	8	5	5
	GT20	2	2	2	2	2	3	2	2	2	2	2	3	2	1	2	2	2	2	1	2	2	3	2	2	2	1	2	2	2	2	2	2	2	2	2	2
	GT21	1	1	1	2	1	3	2	1	3	2	1	2	1	7	2	1	2	1	0	2	1	1	2	2	2	1	1	1	1	2	2	1	2	1	1	1
	GT22	3	3	2	3	3	5	3	3	3	3	2	2	3	4	3	2	2	3	3	2	3	4	3	2	3	4	3	2	2	2	3	2	3	4	3	4
	GT23	1	1	2	1	1	1	1	1	1	1	1	1	1	1	1	1	1	1	1	1	1	1	1	1	1	1	1	1	1	1	1	1	1	2	1	1
	GT24	1	2	3	2	2	2	2	2	2	2	3	2	2	2	2	1	2	2	1	2	2	1	2	2	2	2	2	2	2	2	2	2	3	2	2	2
	GT25	1	1	1	1	1	0	1	1	1	1	1	1	1	1	1	1	1	1	1	1	1	1	1	1	1	1	1	1	1	1	1	1	1	2	1	1
	GT27	10	9	10	9	9	9	10	9	9	12	9	9	10	10	9	9	8	15	9	8	9	8	10	9	8	10	9	10	11	9	10	8	12	15	9	10
	GT28	1	1	0	1	1	1	1	0	1	1	1	1	1	1	1	1	1	1	1	1	1	1	1	1	1	2	1	2	1	1	1	1	1	1	1	1
	GT3	1	1	0	1	1	2	1	1	1	1	1	1	1	1	1	1	1	1	2	1	1	1	1	1	1	2	1	1	1	1	1	1	1	1	1	1
	GT31	24	15	7	15	14	21	13	21	23	14	14	14	21	19	13	13	13	15	17	15	13	22	15	15	15	15	17	13	13	17	15	17	17	19	17	17
	GT33	2	1	0	1	1	1	1	2	1	1	1	1	2	2	1	2	1	1	1	1	1	1	1	1	1	1	1	1	1	1	1	1	2	1	2	1
	GT34	1	2	0	3	0	1	2	0	0	0	0	1	0	1	2	0	2	1	0	2	0	1	2	3	1	1	2	3	2	0	0	1	2	4	2	2
	GT35	1	1	1	1	1	2	1	1	1	1	1	1	1	1	1	1	1	1	1	1	1	1	1	1	1	1	1	1	1	1	4	1	1	1	1	1
	GT4	4	4	4	4	4	4	4	5	4	4	4	4	4	4	4	4	4	4	3	4	5	4	4	4	4	6	4	5	4	4	4	4	6	4	4	5
	GT41	2	4	2	4	3	3	4	3	3	3	1	4	2	3	3	2	3	3	3	3	3	4	3	4	2	2	4	3	3	4	3	1	2	5	4	4
	GT43	2	3	4	2	2	4	5	6	6	2	2	4	2	4	3	3	4	5	3	3	2	2	3	1	3	4	2	2	2	3	5	2	2	4	3	5
	GT47	2	2	1	2	2	2	1	1	1	1	1	2	2	2	2	3	2	2	1	2	3	2	2	2	1	2	2	2	2	2	2	2	2	1	2	2
	GT49	4	3	2	4	2	6	4	2	8	3	5	8	3	7	7	1	10	12	10	11	2	2	6	5	3	4	2	2	3	4	11	3	3	3	11	7
	GT50	2	1	0	1	1	1	1	1	1	1	1	1	1	1	1	1	1	1	1	1	1	1	0	1	1	2	1	1	1	1	1	1	1	1	1	1
	GT57	2	1	1	2	1	1	2	2	2	2	3	2	2	2	2	2	1	3	2	2	2	2	2	2	2	2	2	2	2	2	2	2	2	2	2	2
	GT58	1	1	1	1	1	1	1	1	1	1	1	1	1	1	1	1	1	1	1	1	1	1	1	1	1	1	1	1	1	1	1	1	1	1	1	1
	GT59	1	1	0	1	1	1	1	1	1	1	1	1	1	1	1	0	1	1	1	1	1	1	1	1	1	1	1	1	0	1	1	1	1	1	1	1
	GT61	1	1	1	1	1	0	1	1	1	1	1	1	1	1	1	1	1	1	0	1	1	1	1	1	1	1	1	1	1	1	1	1	1	1	1	1
	GT64	3	1	1	1	1	1	1	1	1	1	1	1	1	1	1	1	1	1	1	1	2	1	1	1	1	3	1	1	1	1	1	1	1	1	1	1
	GT65	1	1	1	1	1	1	1	1	1	1	1	1	1	1	1	1	1	1	1	1	1	1	1	1	1	1	1	1	1	1	1	1	1	1	1	1
	GT66	2	1	1	1	2	2	1	1	1	1	2	1	2	1	1	1	1	1	1	1	1	1	1	1	1	1	1	2	1	1	1	1	1	1	1	1
	GT68	1	2	1	1	1	1	1	1	1	2	1	1	1	1	1	1	1	1	1	1	1	1	1	1	1	1	1	1	1	1	1	1	1	1	1	1
	GT7	4	4	5	4	4	4	4	4	4	4	4	4	4	4	4	4	3	4	4	5	4	4	3	4	4	6	4	4	4	4	4	4	8	5	3	4
	GT75	0	1	3	2	3	7	2	5	6	6	1	4	7	1	2	3	4	7	2	3	1	10	4	1	1	5	0	0	3	0	2	2	9	2	2	5
	GT76	1	1	0	1	1	1	1	2	1	1	1	1	3	2	1	1	1	1	1	1	1	1	1	1	1	1	1	2	1	1	1	2	1	2	1	1
	GT77	2	3	2	2	2	3	3	3	3	3	3	3	2	2	2	3	2	3	3	3	2	2	2	4	3	2	2	3	4	2	4	3	3	4	3	3
	GT8	2	3	4	7	4	4	4	4	4	4	4	4	4	4	8	2	4	6	5	5	4	5	4	6	6	4	4	4	4	4	4	4	4	8	4	5
	GT83	0	0	0	0	0	0	0	0	0	0	0	0	0	0	0	0	0	0	0	0	0	1	0	0	0	0	0	1	0	0	0	0	0	0	0	0
	GT87	0	0	0	0	0	0	0	0	0	0	0	0	0	0	0	0	0	0	0	0	0	0	0	0	0	0	0	1	0	0	0	0	0	0	0	0
	GT92	13	46	26	38	26	51	49	60	45	33	29	48	18	61	45	34	48	56	56	59	16	53	48	43	42	25	52	42	32	41	51	29	42	57	61	52
	GT95	0	0	0	0	0	0	0	0	0	0	0	0	0	0	0	0	0	0	0	0	0	1	0	0	0	0	0	0	0	0	0	0	0	0	0	0
Polysaccharide Lyases	PL22	0	1	1	0	0	0	0	0	1	0	0	0	0	0	0	0	0	1	0	0	0	0	0	1	0	0	1	0	0	1	0	0	0	0	1	0
total		312	375	296	390	310	505	398	414	431	364	316	394	332	478	401	286	397	521	390	504	286	435	367	398	341	328	412	361	353	366	438	388	474	494	421	448
